# Supplementary material for: Colchicine Use in Acute Coronary Syndrome: A Systematic Review and Meta-Analysis
Source: J Clin Med. 2025 Dec 23;15(1):105. doi: 10.3390/jcm15010105 (PMC12786563; doi:10.3390/jcm15010105)
Supplement: Supplementary file 1 [file jcm-15-00105-s001.zip]

Archive with 1 entries (1 files):
- jcm-4009838-supplementary.pdf
